# Supplementary material for: Meta-Analysis of European Clinical Trials Characterizing the Healthy-Adult Serum 25-hydroxyvitamin D Response to Vitamin D Supplementation
Source: Nutrients. 2023 Sep 14;15(18):3986. doi: 10.3390/nu15183986 (PMC10537880; doi:10.3390/nu15183986)
Supplement: Supplementary file 1 [file nutrients-15-03986-s001.zip]

Archive with 1 entries (1 files):
- nutrients-2609950-supplementary.pdf
